# Supplementary material for: Evolutionary and Association Analysis of Buffalo FABP Family Genes Reveal Their Potential Role in Milk Performance
Source: Genes (Basel). 2022 Mar 28;13(4):600. doi: 10.3390/genes13040600 (PMC9027551; doi:10.3390/genes13040600)
Supplement: Supplementary file 1 [file genes-13-00600-s001.zip]

Archive with 3 entries (2 files):
- supplementary material/
- supplementary material/Table S1.xlsx
- supplementary material/Table S2.xlsx
