# Supplementary material for: Evolutionary and Association Analysis of Buffalo FABP Family Genes Reveal Their Potential Role in Milk Performance
Source: Genes (Basel). 2022 Mar 28;13(4):600. doi: 10.3390/genes13040600 (PMC9027551; doi:10.3390/genes13040600)
Supplement: Supplementary file 1 [file genes-13-00600-s001.zip › supplementary material/Table S1.xlsx]

## Sheet: Sheet1
Gene	Forward primer	Reverse primer	product size
CRABP1	GGTCGGAGAAGGCTTTGAGG	AAGAGTTTGTGTGCAGTGGA	100
CRABP2	ACATCAAAACCTCCACCACC	GACCCTCTCCCTTCAACAGC	162
FABP3	AGTCACTCGGTGTCGGTTTT	GTCATCTGCTGTGGTCTCAT	170
FABP4	GCATGGCCAAACCCACTTTG	ACGATGCTCTTGACTTTCCTGT	151
FABP5	GGGAGAGAAGTTTGAAGAGA	CATAGACCCGAGTACAGGTA	188
FABP7	CAGTCAGGAGGGGGACAGAG	GCAACCACATCGCCAAAAGT	246
MP2P	ATCTCCTTCAAGCTAGGCCA	ACATTCCACCACCATTTTTC	168
