# Supplementary material for: Evolutionary and Association Analysis of Buffalo FABP Family Genes Reveal Their Potential Role in Milk Performance
Source: Genes (Basel). 2022 Mar 28;13(4):600. doi: 10.3390/genes13040600 (PMC9027551; doi:10.3390/genes13040600)
Supplement: Supplementary file 1 [file genes-13-00600-s001.zip › supplementary material/Table S2.xlsx]

## Sheet: Sheet1
motif list	sequence	width	Pfam match
MEME-1	GTWKLVSSENFEEYMKALGVNFALRKIAL	29	Lipocalin / cytosolic fatty-acid binding protein family
MEME-2	LLKPTKIISQEGDHMTIKTLSTFRNTEISFKVGVEFEEDTA	41	Lipocalin / cytosolic fatty-acid binding protein family
MEME-3	VDGRKCQTIVTWEEEQLVCVQKGEVPNRGWRLWJEEEMLYQ	41
MEME-4	DDRKVKSIVTLDGGKLVHVQKWDGKETTIVRKJVDGKMIV	40	Lipocalin / cytosolic fatty-acid binding protein family
MEME-5	RPTCWTTENPPLPEVIVTKNIQHLQVIPR	29
MEME-6	GDVVCTRVYKK	11
MEME-7	MPPNLT	6
MEME-8	PFDRCMTLLCGFNNTAQSTLVSLTSLESM	29
MEME-9	RQPPGQPHCDF	11
MEME-10	DGRKCKSLPKWENENKIVCEQRLLEGEGPKTYWTRELAND	40
